# Supplementary material for: Combining powers of linkage and association mapping for precise dissection of QTL controlling resistance to gray leaf spot disease in maize (Zea mays L.)
Source: BMC Genomics. 2015 Nov 10;16:916. doi: 10.1186/s12864-015-2171-3 (PMC4641357; doi:10.1186/s12864-015-2171-3)
Supplement: Additional file 1: — Maize inbred lines representing Association Panel used for genome wide association study with their reaction to Cercospora represented by the average value of the Area Under Disease Progress Curve (AUDPC) in all four environments. (XLSX 23 kb) [file 12864_2015_2171_MOESM1_ESM.xlsx]

## Sheet: Sheet1
Additional file 1: Maize inbred lines representing Association Panel used for genome wide association study with their reaction to Cercospora represented by the average value of the Area Under Disease Progress Curve (AUDPC) in all four environments
Inbred lines	Status	Developer/Institution/Company	State, Country/Program	AUDPC
DAS-011	Proprietary	DowAgroSciences	Brazil	0
DAS-017	Proprietary	DowAgroSciences	Brazil	0
DAS-021	Proprietary	DowAgroSciences	Brazil	0
DAS-028	Proprietary	DowAgroSciences	Brazil	0
DAS-022	Proprietary	DowAgroSciences	Brazil	0.0833333
DAS-047	Proprietary	DowAgroSciences	Brazil	0.222222
DAS-049	Proprietary	DowAgroSciences	Brazil	0.222222
DAS-012	Proprietary	DowAgroSciences	Brazil	0.244444
DAS-044	Proprietary	DowAgroSciences	Brazil	0.244444
DAS-083	Proprietary	DowAgroSciences	Brazil	0.305556
DAS-050	Proprietary	DowAgroSciences	Brazil	0.336111
DAS-016	Proprietary	DowAgroSciences	Brazil	0.336111
DAS-046	Proprietary	DowAgroSciences	Brazil	0.336111
DAS-004	Proprietary	DowAgroSciences	Brazil	0.366667
DAS-006	Proprietary	DowAgroSciences	Brazil	0.397222
DAS-036	Proprietary	DowAgroSciences	Brazil	0.397222
DAS-092	Proprietary	DowAgroSciences	Brazil	0.458333
DAS-033	Proprietary	DowAgroSciences	Brazil	0.472222
DAS-023	Proprietary	DowAgroSciences	Brazil	0.488889
DAS-025	Proprietary	DowAgroSciences	Brazil	0.55
CML519	Public	CIMMYT	Subtropical program	0.580556
DAS-086	Proprietary	DowAgroSciences	Brazil	0.611111
DAS-042	Proprietary	DowAgroSciences	Brazil	0.672222
DAS-037	Proprietary	DowAgroSciences	Brazil	0.733333
DAS-088	Proprietary	DowAgroSciences	Brazil	0.755556
DAS-087	Proprietary	DowAgroSciences	Brazil	0.763889
DAS-045	Proprietary	DowAgroSciences	Brazil	0.805556
DAS-052	Proprietary	DowAgroSciences	Brazil	0.825
DAS-027	Proprietary	DowAgroSciences	Brazil	0.833333
DAS-043	Proprietary	DowAgroSciences	Brazil	0.833333
DAS-010	Proprietary	DowAgroSciences	Brazil	0.911111
DAS-013	Proprietary	DowAgroSciences	Brazil	0.913889
CML522	Public	CIMMYT	Africa MA/ST program	0.931944
DAS-019	Proprietary	DowAgroSciences	Brazil	0.936111
DAS-018	Proprietary	DowAgroSciences	Brazil	0.938889
DAS-081	Proprietary	DowAgroSciences	Brazil	0.94
DAS-008	Proprietary	DowAgroSciences	Brazil	0.977778
DAS-003	Proprietary	DowAgroSciences	Brazil	1.02222
DAS-080	Proprietary	DowAgroSciences	Brazil	1.02222
CML376	Public	CIMMYT	Subtropical program	1.04917
CML295	Public	CIMMYT	Lowland program	1.06042
CML440	Public	CIMMYT	Africa MA/ST program	1.08844
DAS-007	Proprietary	DowAgroSciences	Brazil	1.11389
DAS-041	Proprietary	DowAgroSciences	Brazil	1.11389
CML486	Public	CIMMYT	Subtropical program	1.11458
CML282	Public	CIMMYT	Lowland program	1.15
DAS-014	Proprietary	DowAgroSciences	Brazil	1.18333
DAS-053	Proprietary	DowAgroSciences	Brazil	1.19167
DAS-035	Proprietary	DowAgroSciences	Brazil	1.19167
DAS-030	Proprietary	DowAgroSciences	Brazil	1.22222
CML381	Public	CIMMYT	Subtropical program	1.33194
DAS-020	Proprietary	DowAgroSciences	Brazil	1.375
DAS-034	Proprietary	DowAgroSciences	Brazil	1.375
DAS-009	Proprietary	DowAgroSciences	Brazil	1.43611
DAS-040	Proprietary	DowAgroSciences	Brazil	1.49722
CML275	Public	CIMMYT	Lowland program	1.51875
CML489	Public	CIMMYT	Africa MA/ST program	1.52014
DAS-001	Proprietary	DowAgroSciences	Argentina	1.58111		Resistant parent of bi-parental mapping population
DAS-051	Proprietary	DowAgroSciences	Brazil	1.6
DAS-015	Proprietary	DowAgroSciences	Brazil	1.65
DAS-031	Proprietary	DowAgroSciences	Brazil	1.68056
DAS-089	Proprietary	DowAgroSciences	Brazil	1.74444
DAS-060	Proprietary	DowAgroSciences	USA	1.77778
DAS-039	Proprietary	DowAgroSciences	Brazil	1.78056
CML517	Public	CIMMYT	Subtropical program	1.83819
DAS-026	Proprietary	DowAgroSciences	Brazil	1.87778
DAS-082	Proprietary	DowAgroSciences	Brazil	1.88194
DAS-127	Proprietary	DowAgroSciences	USA	1.9
DAS-091	Proprietary	DowAgroSciences	Brazil	1.95278
DAS-048	Proprietary	DowAgroSciences	Brazil	1.95833
CML392	Public	CIMMYT	Africa MA/ST program	2.00694
DAS-079	Proprietary	DowAgroSciences	Brazil	2.33333
DAS-063	Proprietary	DowAgroSciences	USA	2.33819
DAS-093	Proprietary	DowAgroSciences	Brazil	2.475
CML473	Public	CIMMYT	Asia lowland program	2.61806
CML463	Public	CIMMYT	Transition program	2.66667
DAS-029	Proprietary	DowAgroSciences	Brazil	2.78056
CML488	Public	CIMMYT	Africa MA/ST program	3.12431
DAS-065	Proprietary	DowAgroSciences	Brazil	3.23889
DAS-005	Proprietary	DowAgroSciences	Brazil	3.35417
DAS-184	Proprietary	DowAgroSciences	Argentina	3.37222
CML367	Public	CIMMYT	Subtropical program	3.39861
CML470	Public	CIMMYT	Asia lowland program	3.68194
CML321	Public	CIMMYT	Subtropical program	4.05486
CML471	Public	CIMMYT	Asia lowland program	4.06042
CML387	Public	CIMMYT	Africa MA/ST program	4.19514
DAS-158	Proprietary	DowAgroSciences	USA	4.99167
DAS-064	Proprietary	DowAgroSciences	USA	5
NC344	Public	North Carolina Agricultural Research Service	NC, USA	5.21
DAS-177	Proprietary	DowAgroSciences	Argentina	6.07778
CML300	Public	CIMMYT	Lowland program	6.09514
CML469	Public	CIMMYT	Asia lowland program	6.18264
DAS-186	Proprietary	DowAgroSciences	USA	6.2
CML523	Public	CIMMYT	Africa MA/ST program	6.82153
DAS-183	Proprietary	DowAgroSciences	Argentina	6.92639
DAS-032	Proprietary	DowAgroSciences	Brazil	7.02361
CML520	Public	CIMMYT	Africa MA/ST program	7.04097
DAS-114	Proprietary	DowAgroSciences	USA	7.06944
CML485	Public	CIMMYT	Subtropical program	7.17083
DAS-137	Proprietary	DowAgroSciences	USA	7.64722
CML467	Public	CIMMYT	Asia lowland program	7.88333
DAS-067	Proprietary	DowAgroSciences	USA	8.01528
CML366	Public	CIMMYT	South American program	8.10108
DAS-125	Proprietary	DowAgroSciences	USA	8.17222
CML462	Public	CIMMYT	Highland program	8.23403
DAS-181	Proprietary	DowAgroSciences	Argentina	8.25139
DAS-110	Proprietary	DowAgroSciences	USA	8.32778
DAS-117	Proprietary	DowAgroSciences	USA	9.14722
DAS-179	Proprietary	DowAgroSciences	Argentina	10.3444
PHM49	ExPVP	Pioneer Hi-Bred International, Inc.	IA, USA	10.3611
DAS-111	Proprietary	DowAgroSciences	USA	10.45
DAS-161	Proprietary	DowAgroSciences	USA	10.8139
DAS-106	Proprietary	DowAgroSciences	USA	11.275
DAS-180	Proprietary	DowAgroSciences	Argentina	11.3153
NC298	Public	North Carolina Agricultural Research Service	NC, USA	11.4035
CML360	Public	CIMMYT	South American program	12.1844
PHW79	ExPVP	Pioneer Hi-Bred International, Inc.	IA, USA	12.2391
DAS-084	Proprietary	DowAgroSciences	Brazil	12.43
DAS-159	Proprietary	DowAgroSciences	USA	13.0583
DAS-147	Proprietary	DowAgroSciences	USA	13.2153
DAS-094	Proprietary	DowAgroSciences	Brazil	14.08
DAS-098	Proprietary	DowAgroSciences	USA	14.1389
DAS-113	Proprietary	DowAgroSciences	USA	14.8639
CML270	Public	CIMMYT	Lowland program	14.92
DAS-109	Proprietary	DowAgroSciences	USA	14.9694
CML352	Public	CIMMYT	Highland program	15.0535
CML75	Public	CIMMYT	Subtropical program	15.43
DAS-120	Proprietary	DowAgroSciences	USA	15.5868
CML439	Public	CIMMYT	South American program	15.9722
NC342	Public	North Carolina Agricultural Research Service	NC, USA	16.4
DAS-090	Proprietary	DowAgroSciences	Brazil	16.71
DAS-215	Proprietary	DowAgroSciences	Brazil	16.72
DAS-141	Proprietary	DowAgroSciences	USA	16.7667
DAS-059	Proprietary	DowAgroSciences	USA	17.2028
DAS-085	Proprietary	DowAgroSciences	Brazil	17.35
DAS-131	Proprietary	DowAgroSciences	USA	17.8861
DAS-185	Proprietary	DowAgroSciences	Argentina	17.9174
CML105	Public	Agriculture Canada, Research Branch	MB, Canada	18.72
DAS-038	Proprietary	DowAgroSciences	Brazil	19.01
DAS-198	Proprietary	DowAgroSciences	USA	19.04
DAS-112	Proprietary	DowAgroSciences	USA	19.1139
DAS-095	Proprietary	DowAgroSciences	USA	19.7092
CML422	Public	CIMMYT	Lowland program	19.8618
DAS-178	Proprietary	DowAgroSciences	Argentina	20.4111
DAS-157	Proprietary	DowAgroSciences	USA	20.8
DAS-119	Proprietary	DowAgroSciences	USA	20.99
DAS-182	Proprietary	DowAgroSciences	Argentina	21.16
DAS-123	Proprietary	DowAgroSciences	USA	21.6694
DAS-069	Proprietary	DowAgroSciences	USA	22.02
NC290A	Public	North Carolina Agricultural Research Service	NC, USA	22.09
DAS-124	Proprietary	DowAgroSciences	USA	22.2333
DAS-210	Proprietary	DowAgroSciences	USA	22.71
DAS-202	Proprietary	DowAgroSciences	USA	23.02
DAS-211	Proprietary	DowAgroSciences	USA	23.23
PHW65	ExPVP	Pioneer Hi-Bred International, Inc.	IA, USA	23.6611
DAS-122	Proprietary	DowAgroSciences	USA	23.8562
DAS-209	Proprietary	DowAgroSciences	USA	24.32
Va26	Public	Unknown	VA, USA	24.33
DAS-024	Proprietary	DowAgroSciences	USA	24.63
DAS-146	Proprietary	DowAgroSciences	USA	24.68
DAS-142	Proprietary	DowAgroSciences	USA	24.69
DAS-140	Proprietary	DowAgroSciences	USA	24.9917
DAS-156	Proprietary	DowAgroSciences	USA	25.01
DAS-075	Proprietary	DowAgroSciences	USA	25.06
A654	Public	Unknown	MN, USA	25.1
DAS-212	Proprietary	DowAgroSciences	USA	25.42
PI162700	Public	Klein Company	Argentima	25.55
DAS-126	Proprietary	DowAgroSciences	USA	25.65
DAS-097	Proprietary	DowAgroSciences	USA	25.81
DAS-165	Proprietary	DowAgroSciences	USA	26.5083
W64A	Public	Unknown	WI, USA	26.51
6M502	ExPVP	DeKalb-Pfizer Genetics	USA	26.53
DAS-074	Proprietary	DowAgroSciences	USA	26.55
DAS-130	Proprietary	DowAgroSciences	USA	26.5667
DAS-213	Proprietary	DowAgroSciences	Brazil	26.7194
DAS-107	Proprietary	DowAgroSciences	USA	26.7528
B93	Public	Iowa State University	IA, USA	26.8
DAS-191	Proprietary	DowAgroSciences	USA	27.05
BO9	Public	Pioneer Hi-Bred International, Inc.	IA, USA	27.05
4722	Public	unknown	IN, USA	27.3
PHV63	ExPVP	Pioneer Hi-Bred International, Inc.	IA, USA	27.32
HP301	Public	unknown	IN, USA	27.32
DAS-133	Proprietary	DowAgroSciences	USA	27.34
DAS-214	Proprietary	DowAgroSciences	USA	27.39
DAS-144	Proprietary	DowAgroSciences	USA	28
CO109	Public	Unknown	ON, Canada	28.01
B102	Public	Iowa State University	IA, USA	28.4
DAS-138	Proprietary	DowAgroSciences	USA	28.45
H105W	Public	unknown	IN, USA	28.66
DAS-100	Proprietary	DowAgroSciences	USA	28.7583
DAS-149	Proprietary	DowAgroSciences	USA	28.82
DAS-145	Proprietary	DowAgroSciences	USA	30.0861	Part of Suscpetible Panel
DAS-128	Proprietary	DowAgroSciences	USA	30.1047	Part of Suscpetible Panel
DAS-103	Proprietary	DowAgroSciences	USA	31.559	Part of Suscpetible Panel
DAS-118	Proprietary	DowAgroSciences	USA	32.716	Part of Suscpetible Panel
PHT77	ExPVP	Pioneer Hi-Bred International, Inc.	IA, USA	33.8933	Part of Suscpetible Panel
DAS-155	Proprietary	DowAgroSciences	USA	33.9431	Part of Suscpetible Panel
B37	Public	Iowa Agricultural Experiment Station.	IA, USA	34.4215	Part of Suscpetible Panel
DAS-166	Proprietary	DowAgroSciences	USA	34.675	Part of Suscpetible Panel
DAS-134	Proprietary	DowAgroSciences	USA	34.9069	Part of Suscpetible Panel
DAS-197	Proprietary	DowAgroSciences	USA	35.5167	Part of Suscpetible Panel
DAS-099	Proprietary	DowAgroSciences	USA	35.5743	Part of Suscpetible Panel
DAS-072	Proprietary	DowAgroSciences	USA	35.8122	Part of Suscpetible Panel
DAS-195	Proprietary	DowAgroSciences	USA	35.9597	Part of Suscpetible Panel
DAS-174	Proprietary	DowAgroSciences	USA	36.1958	Part of Suscpetible Panel
PHJ31	ExPVP	Pioneer Hi-Bred International, Inc.	IA, USA	36.5722	Part of Suscpetible Panel
DAS-056	Proprietary	DowAgroSciences	USA	36.659	Part of Suscpetible Panel
DAS-116	Proprietary	DowAgroSciences	USA	36.9174	Part of Suscpetible Panel
DAS-108	Proprietary	DowAgroSciences	USA	36.9472	Part of Suscpetible Panel
DAS-061	Proprietary	DowAgroSciences	USA	37.3299	Part of Suscpetible Panel
PHG84	ExPVP	Pioneer Hi-Bred International, Inc.	IA, USA	38.0359	Part of Suscpetible Panel
DAS-129	Proprietary	DowAgroSciences	USA	38.6806	Part of Suscpetible Panel
DAS-102	Proprietary	DowAgroSciences	USA	38.6965	Part of Suscpetible Panel
CML458	Public	CIMMYT	Highland program	39.7896	Part of Suscpetible Panel
DAS-154	Proprietary	DowAgroSciences	USA	39.9104	Part of Suscpetible Panel
PHT55	ExPVP	Pioneer Hi-Bred International, Inc.	IA, USA	39.9197	Part of Suscpetible Panel
CML526	Public	CIMMYT	Highland program	40.1764	Part of Suscpetible Panel
DAS-101	Proprietary	DowAgroSciences	USA	41.1093	Part of Suscpetible Panel
DAS-105	Proprietary	DowAgroSciences	USA	43.3854	Part of Suscpetible Panel
DAS-055	Proprietary	DowAgroSciences	USA	43.7917	Part of Suscpetible Panel
DAS-204	Proprietary	DowAgroSciences	USA	45.4458	Part of Suscpetible Panel
DAS-096	Proprietary	DowAgroSciences	USA	47.2049	Part of Suscpetible Panel
DAS-175	Proprietary	DowAgroSciences	USA	47.2417	Part of Suscpetible Panel
DAS-196	Proprietary	DowAgroSciences	USA	47.4882	Part of Suscpetible Panel
87916W	ExPVP	DeKalb-Pfizer Genetics	USA	47.9306	Part of Suscpetible Panel
DAS-136	Proprietary	DowAgroSciences	USA	48.0861	Part of Suscpetible Panel
DAS-207	Proprietary	DowAgroSciences	USA	48.1847	Part of Suscpetible Panel
DAS-168	Proprietary	DowAgroSciences	USA	48.4694	Part of Suscpetible Panel
DAS-153	Proprietary	DowAgroSciences	USA	48.7618	Part of Suscpetible Panel
PHW17	ExPVP	Pioneer Hi-Bred International, Inc.	IA, USA	48.7819	Part of Suscpetible Panel
Mo17	Public	USDA	MO, USA	48.9292	Part of Suscpetible Panel
DAS-167	Proprietary	DowAgroSciences	USA	49.1778	Part of Suscpetible Panel
DAS-121	Proprietary	DowAgroSciences	USA	49.82	Part of Suscpetible Panel
DAS-173	Proprietary	DowAgroSciences	USA	50.0583	Part of Suscpetible Panel
DAS-201	Proprietary	DowAgroSciences	USA	50.6778	Part of Suscpetible Panel
DAS-143	Proprietary	DowAgroSciences	USA	50.9097	Part of Suscpetible Panel
PHR63	ExPVP	Pioneer Hi-Bred International, Inc.	IA, USA	52.4778	Part of Suscpetible Panel
DAS-115	Proprietary	DowAgroSciences	USA	52.8306	Part of Suscpetible Panel
PHJ40	ExPVP	Pioneer Hi-Bred International, Inc.	IA, USA	53.3799	Part of Suscpetible Panel
DAS-171	Proprietary	DowAgroSciences	USA	54.2389	Part of Suscpetible Panel
DAS-073	Proprietary	DowAgroSciences	USA	54.8014	Part of Suscpetible Panel
DAS-062	Proprietary	DowAgroSciences	USA	55.2924	Part of Suscpetible Panel
DAS-132	Proprietary	DowAgroSciences	USA	55.5236	Part of Suscpetible Panel
DAS-135	Proprietary	DowAgroSciences	USA	55.5413	Part of Suscpetible Panel
Oh7b	Public	Unknown	OH, USA	56.17	Part of Suscpetible Panel
DAS-203	Proprietary	DowAgroSciences	USA	56.5264	Part of Suscpetible Panel
DAS-194	Proprietary	DowAgroSciences	USA	56.9764	Part of Suscpetible Panel
DAS-057	Proprietary	DowAgroSciences	USA	57.0432	Part of Suscpetible Panel
DAS-070	Proprietary	DowAgroSciences	USA	57.9708	Part of Suscpetible Panel
DAS-164	Proprietary	DowAgroSciences	USA	58.4097	Part of Suscpetible Panel
DAS-152	Proprietary	DowAgroSciences	USA	58.4583	Part of Suscpetible Panel
DAS-151	Proprietary	DowAgroSciences	USA	60.9674	Part of Suscpetible Panel
DAS-199	Proprietary	DowAgroSciences	USA	61.8375	Part of Suscpetible Panel
DAS-190	Proprietary	DowAgroSciences	USA	62.8493	Part of Suscpetible Panel
DAS-071	Proprietary	DowAgroSciences	USA	63.0243	Part of Suscpetible Panel
DAS-205	Proprietary	DowAgroSciences	USA	63.0285	Part of Suscpetible Panel
CS405	ExPVP	United AgriSeeds, Inc.	IL, USA	63.2458	Part of Suscpetible Panel
PHR47	ExPVP	Pioneer Hi-Bred International, Inc.	IA, USA	66.3986	Part of Suscpetible Panel
DAS-150	Proprietary	DowAgroSciences	USA	66.9306	Part of Suscpetible Panel
DAS-148	Proprietary	DowAgroSciences	USA	67.059	Part of Suscpetible Panel
PHT22	ExPVP	Pioneer Hi-Bred International, Inc.	IA, USA	67.6222	Part of Suscpetible Panel
DAS-078	Proprietary	DowAgroSciences	USA	67.7514	Part of Suscpetible Panel
PHG86	ExPVP	Pioneer Hi-Bred International, Inc.	IA, USA	68.1736	Part of Suscpetible Panel
DAS-076	Proprietary	DowAgroSciences	USA	68.3319	Part of Suscpetible Panel
PHP02	ExPVP	Pioneer Hi-Bred International, Inc.	IA, USA	70.0139	Part of Suscpetible Panel
B14	Public	Iowa Agricultural Experiment Station.	IA, USA	70.3882	Part of Suscpetible Panel
DAS-163	Proprietary	DowAgroSciences	USA	71.2694	Part of Suscpetible Panel
DAS-139	Proprietary	DowAgroSciences	USA	72.9062	Part of Suscpetible Panel
PHZ51	ExPVP	Pioneer Hi-Bred International, Inc.	IA, USA	72.9361	Part of Suscpetible Panel
DAS-176	Proprietary	DowAgroSciences	USA	73.3507	Part of Suscpetible Panel
DAS-170	Proprietary	DowAgroSciences	USA	73.3847	Part of Suscpetible Panel
DAS-002	Proprietary	DowAgroSciences	USA	73.6292	Part of Suscpetible Panel	Susceptible parent of bi-parental mapping population
DAS-054	Proprietary	DowAgroSciences	USA	73.6368	Part of Suscpetible Panel
PHW52	ExPVP	Pioneer Hi-Bred International, Inc.	IA, USA	75.4167	Part of Suscpetible Panel
DAS-200	Proprietary	DowAgroSciences	USA	75.5361	Part of Suscpetible Panel
DAS-169	Proprietary	DowAgroSciences	USA	76.5569	Part of Suscpetible Panel
PHR62	ExPVP	Pioneer Hi-Bred International, Inc.	IA, USA	76.8542	Part of Suscpetible Panel
DAS-058	Proprietary	DowAgroSciences	USA	77.0111	Part of Suscpetible Panel
PHN11	ExPVP	Pioneer Hi-Bred International, Inc.	IA, USA	78.375	Part of Suscpetible Panel
PHN82	ExPVP	Pioneer Hi-Bred International, Inc.	IA, USA	79.7014	Part of Suscpetible Panel
OH43	Public	Iowa State University	IA, USA	80.5021	Part of Suscpetible Panel
DAS-162	Proprietary	DowAgroSciences	USA	81.1972	Part of Suscpetible Panel
DAS-189	Proprietary	DowAgroSciences	USA	81.8007	Part of Suscpetible Panel
DAS-077	Proprietary	DowAgroSciences	USA	82	Part of Suscpetible Panel
DAS-208	Proprietary	DowAgroSciences	USA	83.3576	Part of Suscpetible Panel
PHG71	ExPVP	Pioneer Hi-Bred International, Inc.	IA, USA	84.2458	Part of Suscpetible Panel
DAS-193	Proprietary	DowAgroSciences	USA	84.5083	Part of Suscpetible Panel
DAS-192	Proprietary	DowAgroSciences	USA	87.0097	Part of Suscpetible Panel
DAS-068	Proprietary	DowAgroSciences	USA	89.8535	Part of Suscpetible Panel
DAS-187	Proprietary	DowAgroSciences	USA	93.7847	Part of Suscpetible Panel
DAS-206	Proprietary	DowAgroSciences	USA	94.0604	Part of Suscpetible Panel
PHG47	ExPVP	Pioneer Hi-Bred International, Inc.	IA, USA	94.7035	Part of Suscpetible Panel
DAS-188	Proprietary	DowAgroSciences	USA	97.8778	Part of Suscpetible Panel
DAS-172	Proprietary	DowAgroSciences	USA	98.075	Part of Suscpetible Panel
DAS-160	Proprietary	DowAgroSciences	USA	100.396	Part of Suscpetible Panel
B73	Public	Iowa State University	IA, USA	101.167	Part of Suscpetible Panel
DAS-104	Proprietary	DowAgroSciences	USA	103.326	Part of Suscpetible Panel
PHR25	ExPVP	Pioneer Hi-Bred International, Inc.	IA, USA	117.271	Part of Suscpetible Panel
DAS-066	Proprietary	DowAgroSciences	USA	119.804	Part of Suscpetible Panel
PHN29	ExPVP	Pioneer Hi-Bred International, Inc.	IA, USA	142.938	Part of Suscpetible Panel
