# Supplementary material for: Combining powers of linkage and association mapping for precise dissection of QTL controlling resistance to gray leaf spot disease in maize (Zea mays L.)
Source: BMC Genomics. 2015 Nov 10;16:916. doi: 10.1186/s12864-015-2171-3 (PMC4641357; doi:10.1186/s12864-015-2171-3)
Supplement: Additional file 2: — Days to silking data collected from the representatives of the Association panel planted in Sidney (IL) in 2012. Independent field trial was conducted in Sidney (IL) in 2012, where flowering time data were collected from 254 representatives of the Association Panel. Flowering time data were represented by days to silking (DTS) and measured as days from planting to silk emergence in 50 % of plants in row. (XLSX 14 kb) [file 12864_2015_2171_MOESM2_ESM.xlsx]

## Sheet: 2012-DTS
Additional file 2: Days to silking data collected from the representatives of the Association panel planted in Sidney (IL) in 2012
Diversity panel	Flowering time (days to silking)
DAS-003	97
DAS-014	97
DAS-011	97
DAS-030	97
DAS-031	97
DAS-027	97
DAS-026	97
DAS-016	97
DAS-028	97
DAS-017	97
DAS-004	97
DAS-025	97
DAS-015	97
DAS-006	97
DAS-013	97
DAS-008	97
DAS-023	97
DAS-010	97
DAS-021	97
DAS-009	97
DAS-020	97
DAS-019	97
DAS-007	97
DAS-012	97
DAS-018	97
DAS-022	97
DAS-033	97
DAS-032	97
DAS-051	85
DAS-049	97
DAS-044	97
DAS-047	97
DAS-042	97
DAS-050	97
DAS-053	97
DAS-041	97
DAS-043	97
DAS-048	97
DAS-093	97
DAS-187	69
DAS-056	69
DAS-136	64
DAS-159	67
DAS-158	69
DAS-108	64
DAS-121	69
DAS-161	69
DAS-167	69
DAS-116	71
DAS-204	97
DAS-180	74
DAS-178	74
DAS-184	74
DAS-179	74
DAS-181	74
DAS-183	71
DAS-185	74
DAS-177	69
CML469	97
NC290A	78
Oh7b	83
NC342	71
DAS-078	69
DAS-077	69
B14	71
B37	76
B73	74
DAS-188	67
DAS-002	69
DAS-101	65
CML352	97
DAS-005	97
DAS-082	97
DAS-063	81
CML295	71
CML300	71
CML275	97
CML282	97
CML75	97
CML489	97
CML526	97
DAS-045	97
DAS-029	97
DAS-079	85
DAS-046	97
DAS-034	97
DAS-037	97
DAS-039	97
DAS-040	97
DAS-035	97
DAS-036	97
DAS-052	97
DAS-080	97
DAS-143	71
DAS-145	74
CML488	97
CML520	97
CML440	97
CML422	97
CML485	78
CML463	97
DAS-054	78
DAS-140	71
DAS-061	69
DAS-095	78
DAS-058	71
DAS-059	71
DAS-060	69
DAS-120	69
DAS-134	71
CML392	97
DAS-107	69
DAS-100	67
DAS-102	67
DAS-103	64
DAS-104	64
DAS-055	69
DAS-099	97
DAS-195	74
Mo17	74
DAS-105	64
NC298	97
DAS-068	60
OH43	69
CML471	97
CML470	97
CML473	97
CML467	97
CML367	97
CML522	97
CML486	97
CML381	97
CML321	97
CML519	97
CML458	74
CML462	97
DAS-062	97
PHG47	64
PHG71	69
PHG84	83
PHG86	69
PHJ31	97
PHJ40	62
PHM49	83
PHN11	71
PHN29	71
PHN82	71
PHP02	64
PHR25	60
PHR47	69
PHR62	74
PHR63	71
PHT22	71
PHT55	97
PHT77	71
PHW17	69
PHW52	74
PHW65	74
PHW79	71
PHZ51	69
PI-162700	78
DAS-070	67
DAS-072	64
DAS-165	71
CML517	97
CML360	97
CML439	97
CML366	97
DAS-208	69
DAS-172	67
DAS-066	62
DAS-127	69
DAS-071	69
DAS-073	69
DAS-190	67
DAS-200	74
DAS-189	76
DAS-203	69
DAS-199	74
DAS-193	97
DAS-192	97
DAS-206	74
DAS-201	97
DAS-196	83
DAS-176	97
CML376	97
DAS-057	62
DAS-067	97
DAS-162	71
DAS-169	64
DAS-160	97
DAS-170	64
DAS-171	69
DAS-164	67
DAS-194	74
DAS-076	97
DAS-163	69
DAS-207	97
DAS-175	74
DAS-174	74
DAS-173	69
DAS-166	69
DAS-168	67
DAS-197	69
DAS-205	69
DAS-001	69
DAS-182	85
DAS-213	97
DAS-081	97
DAS-086	97
DAS-088	64
DAS-089	97
DAS-091	97
DAS-092	97
CML523	97
DAS-098	81
DAS-096	71
DAS-087	97
DAS-083	97
DAS-135	67
DAS-152	62
DAS-109	60
DAS-148	69
DAS-153	67
DAS-155	69
DAS-147	69
DAS-112	69
DAS-186	68
DAS-123	69
DAS-128	69
DAS-113	69
DAS-111	71
DAS-137	71
DAS-124	69
DAS-154	74
DAS-132	69
DAS-130	67
DAS-125	69
DAS-129	69
DAS-151	62
DAS-150	62
DAS-115	64
DAS-118	67
DAS-110	67
DAS-117	67
DAS-114	69
DAS-131	74
DAS-106	64
DAS-139	69
DAS-141	69
DAS-064	69
DAS-122	69
CML387	97
DAS-065	97
