# Supplementary material for: Combining powers of linkage and association mapping for precise dissection of QTL controlling resistance to gray leaf spot disease in maize (Zea mays L.)
Source: BMC Genomics. 2015 Nov 10;16:916. doi: 10.1186/s12864-015-2171-3 (PMC4641357; doi:10.1186/s12864-015-2171-3)
Supplement: Additional file 7: — Marker-assisted selection-suitable markers identified by SDvEP method. The file contains several tabs. Each tab is dedicated to one of the MAS-suitable markers. Each tab contains two images. The image on the left shows how a putative GLS resistance allele discriminated by a MAS-suitable marker is well-conserved in DAS-001 (GLS resistant parent of DH population) and absent in 109 GLS susceptible lines. The image on the right shows that a putative GLS resistance allele conserved in DAS-001 was also found in several other GLS resistance lines with a genetic background different from DAS-001. (XLSX 114 kb) [file 12864_2015_2171_MOESM7_ESM.xlsx]

## Sheet: PZE-101188909
Additional file 7: Marker-assisted selection (MAS)-suitable markers identified by SDvEP method
PZE-101188909: Marker-assisted selection(MAS) -suitable marker for QTLGLSchr1
A. PZE-10188909 marker detects GLS resistant allele, which is conserved in DAS-001 (single green dot in the plot A) and absent in the panel of 109 (the cluster of orange dots in the plot A) GLS susceptible inbred lines												B. PZE-10188909 marker detects GLS resistant allele that is conserved not only in DAS-001 but also in 13 more GLS resistant lines (the left cluster of green dots) . However, the other nine GLS resistant lines do not have this allele (see the list of lines in the right cluster).
	Cluster	Inbred lines	GLS status based on phenotypic data											Cluster	Inbred lines	GLS status based on phenotypic data
	Left cluster													Left cluster
		DAS-001	Resistant												DAS-001	Resistant
															DAS-005	Resistant
	Right cluster	DAS-145	Susceptible												DAS-082	Resistant
		DAS-128	Susceptible												CML489	Resistant
		DAS-103	Susceptible												CML440	Resistant
		DAS-118	Susceptible												CML522	Resistant
		PHT77	Susceptible												CML486	Resistant
		DAS-155	Susceptible												CML381	Resistant
		B37	Susceptible												CML376	Resistant
		DAS-166	Susceptible												DAS-081	Resistant
		DAS-134	Susceptible												DAS-089	Resistant
		DAS-197	Susceptible												DAS-091	Resistant
		DAS-099	Susceptible												DAS-087	Resistant
		DAS-072	Susceptible												DAS-083	Resistant
		DAS-195	Susceptible											Right Cluster
		DAS-174	Susceptible												DAS-145	Susceptible
		PHJ31	Susceptible												DAS-128	Susceptible
		DAS-056	Susceptible												DAS-103	Susceptible
		DAS-116	Susceptible												DAS-118	Susceptible
		DAS-108	Susceptible												PHT77	Susceptible
		DAS-061	Susceptible												DAS-155	Susceptible
		PHG84	Susceptible												B37	Susceptible
		DAS-129	Susceptible												DAS-166	Susceptible
		DAS-102	Susceptible												DAS-134	Susceptible
		CML458	Susceptible												DAS-197	Susceptible
		DAS-154	Susceptible												DAS-099	Susceptible
		PHT55	Susceptible												DAS-072	Susceptible
		CML526	Susceptible												DAS-195	Susceptible
		DAS-101	Susceptible												DAS-174	Susceptible
		DAS-105	Susceptible												PHJ31	Susceptible
		DAS-055	Susceptible												DAS-056	Susceptible
		DAS-204	Susceptible												DAS-116	Susceptible
		DAS-096	Susceptible												DAS-108	Susceptible
		DAS-175	Susceptible												DAS-061	Susceptible
		DAS-196	Susceptible												PHG84	Susceptible
		87916W	Susceptible												DAS-129	Susceptible
		DAS-136	Susceptible												DAS-102	Susceptible
		DAS-207	Susceptible												CML458	Susceptible
		DAS-168	Susceptible												DAS-154	Susceptible
		DAS-153	Susceptible												PHT55	Susceptible
		PHW17	Susceptible												CML526	Susceptible
		Mo17	Susceptible												DAS-101	Susceptible
		DAS-167	Susceptible												DAS-105	Susceptible
		DAS-121	Susceptible												DAS-055	Susceptible
		DAS-173	Susceptible												DAS-204	Susceptible
		DAS-201	Susceptible												DAS-096	Susceptible
		DAS-143	Susceptible												DAS-175	Susceptible
		PHR63	Susceptible												DAS-196	Susceptible
		DAS-115	Susceptible												87916W	Susceptible
		PHJ40	Susceptible												DAS-136	Susceptible
		DAS-171	Susceptible												DAS-207	Susceptible
		DAS-073	Susceptible												DAS-168	Susceptible
		DAS-062	Susceptible												DAS-153	Susceptible
		DAS-132	Susceptible												PHW17	Susceptible
		DAS-135	Susceptible												Mo17	Susceptible
		Oh7b	Susceptible												DAS-167	Susceptible
		DAS-203	Susceptible												DAS-121	Susceptible
		DAS-194	Susceptible												DAS-173	Susceptible
		DAS-057	Susceptible												DAS-201	Susceptible
		DAS-070	Susceptible												DAS-143	Susceptible
		DAS-164	Susceptible												PHR63	Susceptible
		DAS-152	Susceptible												DAS-115	Susceptible
		DAS-151	Susceptible												PHJ40	Susceptible
		DAS-199	Susceptible												DAS-171	Susceptible
		DAS-190	Susceptible												DAS-073	Susceptible
		DAS-071	Susceptible												DAS-062	Susceptible
		DAS-205	Susceptible												DAS-132	Susceptible
		CS405	Susceptible												DAS-135	Susceptible
		PHR47	Susceptible												Oh7b	Susceptible
		DAS-150	Susceptible												DAS-203	Susceptible
		DAS-148	Susceptible												DAS-194	Susceptible
		PHT22	Susceptible												DAS-057	Susceptible
		DAS-078	Susceptible												DAS-070	Susceptible
		PHG86	Susceptible												DAS-164	Susceptible
		DAS-076	Susceptible												DAS-152	Susceptible
		PHP02	Susceptible												DAS-151	Susceptible
		B14	Susceptible												DAS-199	Susceptible
		DAS-163	Susceptible												DAS-190	Susceptible
		DAS-139	Susceptible												DAS-071	Susceptible
		PHZ51	Susceptible												DAS-205	Susceptible
		DAS-176	Susceptible												CS405	Susceptible
		DAS-170	Susceptible												PHR47	Susceptible
		DAS-002	Susceptible												DAS-150	Susceptible
		DAS-054	Susceptible												DAS-148	Susceptible
		PHW52	Susceptible												PHT22	Susceptible
		DAS-200	Susceptible												DAS-078	Susceptible
		DAS-169	Susceptible												PHG86	Susceptible
		PHR62	Susceptible												DAS-076	Susceptible
		DAS-058	Susceptible												PHP02	Susceptible
		PHN11	Susceptible												B14	Susceptible
		PHN82	Susceptible												DAS-163	Susceptible
		OH43	Susceptible												DAS-139	Susceptible
		DAS-162	Susceptible												PHZ51	Susceptible
		DAS-189	Susceptible												DAS-176	Susceptible
		DAS-077	Susceptible												DAS-170	Susceptible
		DAS-208	Susceptible												DAS-002	Susceptible
		PHG71	Susceptible												DAS-054	Susceptible
		DAS-193	Susceptible												PHW52	Susceptible
		DAS-192	Susceptible												DAS-200	Susceptible
		DAS-068	Susceptible												DAS-169	Susceptible
		DAS-187	Susceptible												PHR62	Susceptible
		DAS-206	Susceptible												DAS-058	Susceptible
		PHG47	Susceptible												PHN11	Susceptible
		DAS-188	Susceptible												PHN82	Susceptible
		DAS-172	Susceptible												OH43	Susceptible
		DAS-160	Susceptible												DAS-162	Susceptible
		B73	Susceptible												DAS-189	Susceptible
		DAS-104	Susceptible												DAS-077	Susceptible
		PHR25	Susceptible												DAS-208	Susceptible
		DAS-066	Susceptible												PHG71	Susceptible
		PHN29	Susceptible												DAS-193	Susceptible
															DAS-192	Susceptible
															DAS-068	Susceptible
															DAS-187	Susceptible
															DAS-206	Susceptible
															PHG47	Susceptible
															DAS-188	Susceptible
															DAS-172	Susceptible
															DAS-160	Susceptible
															B73	Susceptible
															DAS-104	Susceptible
															PHR25	Susceptible
															DAS-066	Susceptible
															PHN29	Susceptible
															DAS-063	Resistant
															CML295	Resistant
															CML275	Resistant
															DAS-045	Resistant
															CML463	Resistant
															CML473	Resistant
															CML321	Resistant
															CML519	Resistant
															DAS-182	Resistant

## Sheet: PZE-108022834
PZE-108022834 - MAS suitable marker for QTLGLSchr8a
C. PZE-108022834 marker detects GLS resistant allele, which is conserved in DAS-001 and absent in the panel of 109 GLS susceptible inbred lines																D. PZE-108022834 marker detects GLS resistant allele that is conserved not only in DAS-001 but also in 11 more GLS resistant lines. However, the other 11 GLS resistant lines do not have this allele.
	Cluster	Inbred lines	GLS status based on phenotypic data
	Left cluster																Cluster	Inbred lines	GLS status based on phenotypic data
		DAS-001	Resistant														Left cluster
																		DAS-001	Resistant
	Right cluster	DAS-145	Susceptible															DAS-005	Resistant
		DAS-128	Susceptible															CML295	Resistant
		DAS-103	Susceptible															CML440	Resistant
		DAS-118	Susceptible															CML522	Resistant
		PHT77	Susceptible															CML486	Resistant
		DAS-155	Susceptible															CML321	Resistant
		B37	Susceptible															CML519	Resistant
		DAS-166	Susceptible															CML376	Resistant
		DAS-134	Susceptible															DAS-182	Resistant
		DAS-197	Susceptible															DAS-089	Resistant
		DAS-099	Susceptible															DAS-087	Resistant
		DAS-072	Susceptible														Right cluster
		DAS-195	Susceptible															DAS-145	Susceptible
		DAS-174	Susceptible															DAS-128	Susceptible
		PHJ31	Susceptible															DAS-103	Susceptible
		DAS-056	Susceptible															DAS-118	Susceptible
		DAS-116	Susceptible															PHT77	Susceptible
		DAS-108	Susceptible															DAS-155	Susceptible
		DAS-061	Susceptible															B37	Susceptible
		PHG84	Susceptible															DAS-166	Susceptible
		DAS-129	Susceptible															DAS-134	Susceptible
		DAS-102	Susceptible															DAS-197	Susceptible
		CML458	Susceptible															DAS-099	Susceptible
		DAS-154	Susceptible															DAS-072	Susceptible
		PHT55	Susceptible															DAS-195	Susceptible
		CML526	Susceptible															DAS-174	Susceptible
		DAS-101	Susceptible															PHJ31	Susceptible
		DAS-105	Susceptible															DAS-056	Susceptible
		DAS-055	Susceptible															DAS-116	Susceptible
		DAS-204	Susceptible															DAS-108	Susceptible
		DAS-096	Susceptible															DAS-061	Susceptible
		DAS-175	Susceptible															PHG84	Susceptible
		DAS-196	Susceptible															DAS-129	Susceptible
		87916W	Susceptible															DAS-102	Susceptible
		DAS-136	Susceptible															CML458	Susceptible
		DAS-207	Susceptible															DAS-154	Susceptible
		DAS-168	Susceptible															PHT55	Susceptible
		DAS-153	Susceptible															CML526	Susceptible
		PHW17	Susceptible															DAS-101	Susceptible
		Mo17	Susceptible															DAS-105	Susceptible
		DAS-167	Susceptible															DAS-055	Susceptible
		DAS-121	Susceptible															DAS-204	Susceptible
		DAS-173	Susceptible															DAS-096	Susceptible
		DAS-201	Susceptible															DAS-175	Susceptible
		DAS-143	Susceptible															DAS-196	Susceptible
		PHR63	Susceptible															87916W	Susceptible
		DAS-115	Susceptible															DAS-136	Susceptible
		PHJ40	Susceptible															DAS-207	Susceptible
		DAS-171	Susceptible															DAS-168	Susceptible
		DAS-073	Susceptible															DAS-153	Susceptible
		DAS-062	Susceptible															PHW17	Susceptible
		DAS-132	Susceptible															Mo17	Susceptible
		DAS-135	Susceptible															DAS-167	Susceptible
		Oh7b	Susceptible															DAS-121	Susceptible
		DAS-203	Susceptible															DAS-173	Susceptible
		DAS-194	Susceptible															DAS-201	Susceptible
		DAS-057	Susceptible															DAS-143	Susceptible
		DAS-070	Susceptible															PHR63	Susceptible
		DAS-164	Susceptible															DAS-115	Susceptible
		DAS-152	Susceptible															PHJ40	Susceptible
		DAS-151	Susceptible															DAS-171	Susceptible
		DAS-199	Susceptible															DAS-073	Susceptible
		DAS-190	Susceptible															DAS-062	Susceptible
		DAS-071	Susceptible															DAS-132	Susceptible
		DAS-205	Susceptible															DAS-135	Susceptible
		CS405	Susceptible															Oh7b	Susceptible
		PHR47	Susceptible															DAS-203	Susceptible
		DAS-150	Susceptible															DAS-194	Susceptible
		DAS-148	Susceptible															DAS-057	Susceptible
		PHT22	Susceptible															DAS-070	Susceptible
		DAS-078	Susceptible															DAS-164	Susceptible
		PHG86	Susceptible															DAS-152	Susceptible
		DAS-076	Susceptible															DAS-151	Susceptible
		PHP02	Susceptible															DAS-199	Susceptible
		B14	Susceptible															DAS-190	Susceptible
		DAS-163	Susceptible															DAS-071	Susceptible
		DAS-139	Susceptible															DAS-205	Susceptible
		PHZ51	Susceptible															CS405	Susceptible
		DAS-176	Susceptible															PHR47	Susceptible
		DAS-170	Susceptible															DAS-150	Susceptible
		DAS-002	Susceptible															DAS-148	Susceptible
		DAS-054	Susceptible															PHT22	Susceptible
		PHW52	Susceptible															DAS-078	Susceptible
		DAS-200	Susceptible															PHG86	Susceptible
		DAS-169	Susceptible															DAS-076	Susceptible
		PHR62	Susceptible															PHP02	Susceptible
		DAS-058	Susceptible															B14	Susceptible
		PHN11	Susceptible															DAS-163	Susceptible
		PHN82	Susceptible															DAS-139	Susceptible
		OH43	Susceptible															PHZ51	Susceptible
		DAS-162	Susceptible															DAS-176	Susceptible
		DAS-189	Susceptible															DAS-170	Susceptible
		DAS-077	Susceptible															DAS-002	Susceptible
		DAS-208	Susceptible															DAS-054	Susceptible
		PHG71	Susceptible															PHW52	Susceptible
		DAS-193	Susceptible															DAS-200	Susceptible
		DAS-192	Susceptible															DAS-169	Susceptible
		DAS-068	Susceptible															PHR62	Susceptible
		DAS-187	Susceptible															DAS-058	Susceptible
		DAS-206	Susceptible															PHN11	Susceptible
		PHG47	Susceptible															PHN82	Susceptible
		DAS-188	Susceptible															OH43	Susceptible
		DAS-172	Susceptible															DAS-162	Susceptible
		DAS-160	Susceptible															DAS-189	Susceptible
		B73	Susceptible															DAS-077	Susceptible
		DAS-104	Susceptible															DAS-208	Susceptible
		PHR25	Susceptible															PHG71	Susceptible
		DAS-066	Susceptible															DAS-193	Susceptible
		PHN29	Susceptible															DAS-192	Susceptible
																		DAS-068	Susceptible
																		DAS-187	Susceptible
																		DAS-206	Susceptible
																		PHG47	Susceptible
																		DAS-188	Susceptible
																		DAS-172	Susceptible
																		DAS-160	Susceptible
																		B73	Susceptible
																		DAS-104	Susceptible
																		PHR25	Susceptible
																		DAS-066	Susceptible
																		PHN29	Susceptible
																		DAS-082	Resistant
																		DAS-063	Resistant
																		CML275	Resistant
																		CML489	Resistant
																		DAS-045	Resistant
																		CML463	Resistant
																		CML473	Resistant
																		CML381	Resistant
																		DAS-081	Resistant
																		DAS-091	Resistant
																		DAS-083	Resistant

## Sheet: PZE-108050268
PZE-108050268 - MAS-suitable marker for QTLGLSchr8b
E. PZE-108022834 marker detects GLS resistant allele, which is conserved in DAS-001 and absent in the panel of 109 GLS susceptible inbred lines																F. PZE-108022834 marker detects GLS resistant allele that is conserved not only in DAS-001 but also in 9 more GLS resistant lines. However, the other 13 GLS resistant lines do not have this allele.
	Cluster	Inbred lines	GLS status based on phenotypic data															Cluster	Inbred lines	GLS status based on phenotypic data
	Right cluster																	Right cluster
		DAS-001	Resistant																DAS-001	Resistant
	Left cluster																		CML275	Resistant
		DAS-145	Susceptible																CML489	Resistant
		DAS-128	Susceptible																CML440	Resistant
		DAS-103	Susceptible																CML381	Resistant
		DAS-118	Susceptible																CML519	Resistant
		PHT77	Susceptible																CML376	Resistant
		DAS-155	Susceptible																DAS-182	Resistant
		B37	Susceptible																DAS-089	Resistant
		DAS-166	Susceptible																DAS-087	Resistant
		DAS-134	Susceptible
		DAS-197	Susceptible															Left Cluster	DAS-145	Susceptible
		DAS-099	Susceptible																DAS-128	Susceptible
		DAS-072	Susceptible																DAS-103	Susceptible
		DAS-195	Susceptible																DAS-118	Susceptible
		DAS-174	Susceptible																PHT77	Susceptible
		PHJ31	Susceptible																DAS-155	Susceptible
		DAS-056	Susceptible																B37	Susceptible
		DAS-116	Susceptible																DAS-166	Susceptible
		DAS-108	Susceptible																DAS-134	Susceptible
		DAS-061	Susceptible																DAS-197	Susceptible
		PHG84	Susceptible																DAS-099	Susceptible
		DAS-129	Susceptible																DAS-072	Susceptible
		DAS-102	Susceptible																DAS-195	Susceptible
		CML458	Susceptible																DAS-174	Susceptible
		DAS-154	Susceptible																PHJ31	Susceptible
		PHT55	Susceptible																DAS-056	Susceptible
		CML526	Susceptible																DAS-116	Susceptible
		DAS-101	Susceptible																DAS-108	Susceptible
		DAS-105	Susceptible																DAS-061	Susceptible
		DAS-055	Susceptible																PHG84	Susceptible
		DAS-204	Susceptible																DAS-129	Susceptible
		DAS-096	Susceptible																DAS-102	Susceptible
		DAS-175	Susceptible																CML458	Susceptible
		DAS-196	Susceptible																DAS-154	Susceptible
		87916W	Susceptible																PHT55	Susceptible
		DAS-136	Susceptible																CML526	Susceptible
		DAS-207	Susceptible																DAS-101	Susceptible
		DAS-168	Susceptible																DAS-105	Susceptible
		DAS-153	Susceptible																DAS-055	Susceptible
		PHW17	Susceptible																DAS-204	Susceptible
		Mo17	Susceptible																DAS-096	Susceptible
		DAS-167	Susceptible																DAS-175	Susceptible
		DAS-121	Susceptible																DAS-196	Susceptible
		DAS-173	Susceptible																87916W	Susceptible
		DAS-201	Susceptible																DAS-136	Susceptible
		DAS-143	Susceptible																DAS-207	Susceptible
		PHR63	Susceptible																DAS-168	Susceptible
		DAS-115	Susceptible																DAS-153	Susceptible
		PHJ40	Susceptible																PHW17	Susceptible
		DAS-171	Susceptible																Mo17	Susceptible
		DAS-073	Susceptible																DAS-167	Susceptible
		DAS-062	Susceptible																DAS-121	Susceptible
		DAS-132	Susceptible																DAS-173	Susceptible
		DAS-135	Susceptible																DAS-201	Susceptible
		Oh7b	Susceptible																DAS-143	Susceptible
		DAS-203	Susceptible																PHR63	Susceptible
		DAS-194	Susceptible																DAS-115	Susceptible
		DAS-057	Susceptible																PHJ40	Susceptible
		DAS-070	Susceptible																DAS-171	Susceptible
		DAS-164	Susceptible																DAS-073	Susceptible
		DAS-152	Susceptible																DAS-062	Susceptible
		DAS-151	Susceptible																DAS-132	Susceptible
		DAS-199	Susceptible																DAS-135	Susceptible
		DAS-190	Susceptible																Oh7b	Susceptible
		DAS-071	Susceptible																DAS-203	Susceptible
		DAS-205	Susceptible																DAS-194	Susceptible
		CS405	Susceptible																DAS-057	Susceptible
		PHR47	Susceptible																DAS-070	Susceptible
		DAS-150	Susceptible																DAS-164	Susceptible
		DAS-148	Susceptible																DAS-152	Susceptible
		PHT22	Susceptible																DAS-151	Susceptible
		DAS-078	Susceptible																DAS-199	Susceptible
		PHG86	Susceptible																DAS-190	Susceptible
		DAS-076	Susceptible																DAS-071	Susceptible
		PHP02	Susceptible																DAS-205	Susceptible
		B14	Susceptible																CS405	Susceptible
		DAS-163	Susceptible																PHR47	Susceptible
		DAS-139	Susceptible																DAS-150	Susceptible
		PHZ51	Susceptible																DAS-148	Susceptible
		DAS-176	Susceptible																PHT22	Susceptible
		DAS-170	Susceptible																DAS-078	Susceptible
		DAS-002	Susceptible																PHG86	Susceptible
		DAS-054	Susceptible																DAS-076	Susceptible
		PHW52	Susceptible																PHP02	Susceptible
		DAS-200	Susceptible																B14	Susceptible
		DAS-169	Susceptible																DAS-163	Susceptible
		PHR62	Susceptible																DAS-139	Susceptible
		DAS-058	Susceptible																PHZ51	Susceptible
		PHN11	Susceptible																DAS-176	Susceptible
		PHN82	Susceptible																DAS-170	Susceptible
		OH43	Susceptible																DAS-002	Susceptible
		DAS-162	Susceptible																DAS-054	Susceptible
		DAS-189	Susceptible																PHW52	Susceptible
		DAS-077	Susceptible																DAS-200	Susceptible
		DAS-208	Susceptible																DAS-169	Susceptible
		PHG71	Susceptible																PHR62	Susceptible
		DAS-193	Susceptible																DAS-058	Susceptible
		DAS-192	Susceptible																PHN11	Susceptible
		DAS-068	Susceptible																PHN82	Susceptible
		DAS-187	Susceptible																OH43	Susceptible
		DAS-206	Susceptible																DAS-162	Susceptible
		PHG47	Susceptible																DAS-189	Susceptible
		DAS-188	Susceptible																DAS-077	Susceptible
		DAS-172	Susceptible																DAS-208	Susceptible
		DAS-160	Susceptible																PHG71	Susceptible
		B73	Susceptible																DAS-193	Susceptible
		DAS-104	Susceptible																DAS-192	Susceptible
		PHR25	Susceptible																DAS-068	Susceptible
		DAS-066	Susceptible																DAS-187	Susceptible
		PHN29	Susceptible																DAS-206	Susceptible
																			PHG47	Susceptible
																			DAS-188	Susceptible
																			DAS-172	Susceptible
																			DAS-160	Susceptible
																			B73	Susceptible
																			DAS-104	Susceptible
																			PHR25	Susceptible
																			DAS-066	Susceptible
																			PHN29	Susceptible
																			DAS-005	Resistant
																			DAS-082	Resistant
																			DAS-063	Resistant
																			CML295	Resistant
																			DAS-045	Resistant
																			CML463	Resistant
																			CML473	Resistant
																			CML522	Resistant
																			CML321	Resistant
																			DAS-081	Resistant
																			DAS-091	Resistant
																			DAS-083	Resistant
																			CML486	Resistant
